# Supplementary material for: Meta-Analysis of Collaborative Inhibition Moderation by Gender, Membership, Culture, and Memory Monitoring
Source: Behav Sci (Basel). 2024 Aug 31;14(9):763. doi: 10.3390/bs14090763 (PMC11428894; doi:10.3390/bs14090763)
Supplement: Supplementary file 1 [file behavsci-14-00763-s001.zip]

Archive with 3 entries (3 files):
- addtitonal file/addtitonal file 3.xlsm
- addtitonal file/addtitonal file1.xls
- addtitonal file/addtitonal file2.wmf
