# Supplementary material for: Meta-Analysis of Collaborative Inhibition Moderation by Gender, Membership, Culture, and Memory Monitoring
Source: Behav Sci (Basel). 2024 Aug 31;14(9):763. doi: 10.3390/bs14090763 (PMC11428894; doi:10.3390/bs14090763)
Supplement: Supplementary file 1 [file behavsci-14-00763-s001.zip › addtitonal file/addtitonal file 3.xlsm]

## Sheet: Sheet1
Cochrane risk of bias evaluation
Unique ID	Study ID	D1	D2	D3	D4	D5	Overall
1	Abel,2017,E1									Low risk
2	Abel,2017,E2									Some concerns
3	Andersson,2001,E1									High risk
4	Andersson,2001,E2
5	Barber,2015,E1								D1	Randomisation process
6	Barber,2015,E2								D2	Deviations from the intended interventions
7	Barber,2011a.E2								D3	Missing outcome data
8	Barber,2011b								D4	Measurement of the outcome
9	Barber,2010,E1								D5	Selection of the reported result
10	Barber,2012
11	Barber,2017.E1
12	Basden,1997,E1
13	Basden,1997,E2
14	Basden,1997,E3
15	Basden,1997,E4
16	Basden&Thomas,1997，E1
17	Basden&Thomas,1997，E2
18	Basden，2000
19	Blumen，2008
20	Blumen,2011
21	Choi,2014
22	Congleton,2011
23	Congleton,2014
24	Dahlström,2011
25	Finlay,2000,E1
26	Finlay,2000,E3
27	Freuen,2008
28	Garcia-Marques,2012,E2
29	Garrido,2012,E2
30	Greeley.2022.E1
31	Greeley.2022.E2
32	Harris,2011
33	Harris,2012,E1
34	Harris,2012,E2
35	Henkel,2011
36	Hyman，2013,E1
37	Hyman，2013,E2
38	Hyman，2013,E3
39	Andersson,1997.E1
40	Kelley,2012
41	Kelley,2014,E1
42	Kelley,2014,E2
43	Kelley,2014,E3
44	Saraiva,2023,E1
45	Saraiva,2023,E2
46	Maswood，2022,E1
47	Meade&Roediger,2009.E1
48	Meade&Roediger,2009.E2
49	Meade,2009
50	Nie&Guo,2023,E1
51	Nie&Ke,2023,E1
52	Nie,2019
53	Nie,2023,E1
54	Peker,2009
55	Pereira-Pasarin&Rajaram,2011,E2
56	Rajaram,2007，E1
57	Rajaram,2007，E2
58	Reysen,2011,E1
59	Reysen,2011,E2
60	Reysen,2011,E3
61	Ross，2004
62	Ross，2008
62	Takahashi,2007,E1
63	Takahashi,2007,E2
64	Takahashi,2007,E3
65	Takahashi.2004,E1
66	Takahashi.2004,E2
67	Thorley,2007
68	Thorley,2018
69	Weigold,2014
70	Weldon,2000,E1
71	Weldon,2000,E2
72	Weldon,2000,E3
73	Weldon,2000,E4
74	Weldon,2000,E5
75	Wessel,2015,E1
76	Whillock,2020,E1
77	Wright,2004
78	Zhang&Zhang,2017
79	Zhang,2017,E1
80	Zhang,2017,E2
81	Zhang，2020，E1
83	Zhang，2020，E2
84	Zhang，2020，E3
85	Zhang,2023
86	Chen guo，2012，E1
87	Chen guo，2012，E2
88	Chen guo，2012，E4
89	Deng can，2021，E1
90	Deng can，2021，E2
91	Guo bing yan,2019,E1
92	Guo bing yan,2019,E2
93	Jiang zi rui,2023,E1
94	Ke chun chun，2017，E1
95	Ke chun chun，2017，E2
96	Ke chun chun、Nie ai qing，2017，E1
97	Ke chun chun、Nie ai qing，2017，E2
98	Li meng meng,2022,E1
99	Li meng meng,2022,E2
100	Li ming min，2019，E1a
101	Li ming min，2019，E1b
102	Li ming min，2019，E2
103	Li ming min，2019，E3
104	Li nan，2018.E1
105	Li nan，2018.E2
106	Li nan，2018.E3
107	Li nan，2018.E4
108	Li nan，2018.E5
109	Liu shu xiang,2023,E1
110	Liu shu xiang,2023,E3
111	Liu si，2016,E1
112	Liu si，2016,E2
113	Liu xi ping，2014,E1
114	Liu xi ping，2014，E2
115	Liu xi ping，2014，E3
116	Tang liang，2021，E1
117	Tang liang，2021，E2
118	Tang wei hai，2013，E1
119	Tang wei hai，2013，E2
120	Tang wei hai,2017,E1
121	Tang wei hai,2017,E2
122	Wamg congcong，2016,E1
123	Wamg congcong，2016,E2
124	Yin ji li,2020,E1
125	Yin ji li,2020,E2
126	Zhang huan,2015，E1
127	Zhang huan，2021,E1
128	Zhang huan，2021,E2
129	Zhang sheng nan，2017，E1
130	Zhang sheng nan，2017，E3

## Sheet: Print_format (PP)
Unique ID		Study ID		Assessor
Ref or Label		Aim	adhering to intervention (the 'per-protocol' effect)	The effect of adhering to intervention…
Experimental		Comparator		Source
Outcome		Results		Weight
Domain	Signalling question			Response	Comments
Bias arising from the randomization process	1.1 Was the allocation sequence random?
	1.2 Was the allocation sequence concealed until participants were enrolled and assigned to interventions?
	1.3 Did baseline differences between intervention groups suggest a problem with the randomization process?
	Risk of bias judgement
Bias due to deviations from intended interventions	2.1 Were participants aware of their assigned intervention during the trial?
	2.2 Were carers and people delivering the interventions aware of participants' assigned intervention during the trial?
	2.3. [If applicable:] If Y/PY/NI to 2.1 or 2.2: Were important non-protocol interventions balanced across intervention groups?
	2.4. [If applicable:] Were there failures in implementing the intervention that could have affected the outcome?
	2.5. [If applicable:] Was there non-adherence to the assigned intervention regimen that could have affected participants’ outcomes?
	2.6. If N/PN/NI to 2.3, or Y/PY/NI to 2.4 or 2.5: Was an appropriate analysis used to estimate the effect of adhering to the intervention?
	Risk of bias judgement
Bias due to missing outcome data	3.1 Were data for this outcome available for all, or nearly all, participants randomized?
	3.2 If N/PN/NI to 3.1: Is there evidence that result was not biased by missing outcome data?
	3.3 If N/PN to 3.2: Could missingness in the outcome depend on its true value?
	3.4 If Y/PY/NI to 3.3: Is it likely that missingness in the outcome depended on its true value?
	Risk of bias judgement
Bias in measurement of the outcome	4.1 Was the method of measuring the outcome inappropriate?
	4.2 Could measurement or ascertainment of the outcome have differed between intervention groups?
	4.3 Were outcome assessors aware of the intervention received by study participants?
	4.4 If Y/PY/NI to 4.3: Could assessment of the outcome have been influenced by knowledge of intervention received?
	4.5 If Y/PY/NI to 4.4: Is it likely that assessment of the outcome was influenced by knowledge of intervention received?
	Risk of bias judgement
Bias in selection of the reported result	5.1 Were the data that produced this result analysed in accordance with a pre-specified analysis plan that was finalized before unblinded outcome data were available for analysis?
	5.2 ... multiple eligible outcome measurements (e.g. scales, definitions, time points) within the outcome domain?
	5.3 ... multiple eligible analyses of the data?
	Risk of bias judgement
Overall bias	Risk of bias judgement

## Sheet: Print_format (ITT)
Unique ID		Study ID		Assessor
Ref or Label		Aim	assignment to intervention (the 'intention-to-treat' effect)
Experimental		Comparator		Source
Outcome		Results		Weight
Domain	Signalling question			Response	Comments
Bias arising from the randomization process	1.1 Was the allocation sequence random?
	1.2 Was the allocation sequence concealed until participants were enrolled and assigned to interventions?
	1.3 Did baseline differences between intervention groups suggest a problem with the randomization process?
	Risk of bias judgement
Bias due to deviations from intended interventions	2.1.Were participants aware of their assigned intervention during the trial?
	2.2.Were carers and people delivering the interventions aware of participants' assigned intervention during the trial?
	2.3. If Y/PY/NI to 2.1 or 2.2: Were there deviations from the intended intervention that arose because of the experimental context?
	2.4 If Y/PY to 2.3: Were these deviations likely to have affected the outcome?
	2.5. If Y/PY/NI to 2.4: Were these deviations from intended intervention balanced between groups?
	2.6 Was an appropriate analysis used to estimate the effect of assignment to intervention?
	2.7 If N/PN/NI to 2.6: Was there potential for a substantial impact (on the result) of the failure to analyse participants in the group to which they were randomized?
	Risk of bias judgement
Bias due to missing outcome data	3.1 Were data for this outcome available for all, or nearly all, participants randomized?
	3.2 If N/PN/NI to 3.1: Is there evidence that result was not biased by missing outcome data?
	3.3 If N/PN to 3.2: Could missingness in the outcome depend on its true value?
	3.4 If Y/PY/NI to 3.3: Is it likely that missingness in the outcome depended on its true value?
	Risk of bias judgement
Bias in measurement of the outcome	4.1 Was the method of measuring the outcome inappropriate?
	4.2 Could measurement or ascertainment of the outcome have differed between intervention groups?
	4.3 Were outcome assessors aware of the intervention received by study participants?
	4.4 If Y/PY/NI to 4.3: Could assessment of the outcome have been influenced by knowledge of intervention received?
	4.5 If Y/PY/NI to 4.4: Is it likely that assessment of the outcome was influenced by knowledge of intervention received?
	Risk of bias judgement
Bias in selection of the reported result	5.1 Were the data that produced this result analysed in accordance with a pre-specified analysis plan that was finalized before unblinded outcome data were available for analysis?
	5.2 ... multiple eligible outcome measurements (e.g. scales, definitions, time points) within the outcome domain?
	5.3 ... multiple eligible analyses of the data?
	Risk of bias judgement
Overall bias	Risk of bias judgement

## Sheet: Function Tab
	Journal article(s)	NA	Yes		1.1 Was the allocation sequence random?		2.1 Were participants aware of their assigned intervention during the trial?	2.1 Were participants aware of their assigned intervention during the trial?		3.1 Were data for this outcome available for all, or nearly all, participants randomized?	Individually Randomized, Parallel Group Trials	4.1 Was the method of measuring the outcome inappropriate?	assignment to intervention (the 'intention-to-treat' effect)	5.1 Were the data that produced this result analysed in accordance with a pre-specified analysis plan that was finalized before unblinded outcome data were available for analysis?				occurance of non-protocol interventions
NA	Trial protocol	Favours experimental	No (Please include reasons in the note)	Y	1.2 Was the allocation sequence concealed until participants were enrolled and assigned to interventions?	Low	2.2 Were carers and people delivering the interventions aware of participants' assigned intervention during the trial?	2.2 Were carers and people delivering the interventions aware of participants' assigned intervention during the trial?		3.2 If N/PN/NI to 3.1: Is there evidence that the result was not biased by missing outcome data?		4.2 Could measurement or ascertainment of the outcome have differed between intervention groups?	adhering to intervention (the 'per-protocol' effect)	5.2 ... multiple eligible outcome measurements (e.g. scales, definitions, time points) within the outcome domain?				failures in implementing the intervention that could have affected the outcome
Y	Statistical analysis plan (SAP)	Favours comparator		PY	1.3 Did baseline differences between intervention groups suggest a problem with the randomization process?	High	2.3 [If applicable:] If Y/PY/NI to 2.1 or 2.2: Were important nonprotocol interventions balanced across intervention groups?	2.3 If Y/PY/NI to 2.1 or 2.2: Were there deviations from the intended intervention that arose because of the trial context?		3.3 If N/PN to 3.2: Could missingness in the outcome depend on its true value?		4.3 If N/PN/NI to 4.1 and 4.2: Were outcome assessors aware of the intervention received by study participants?		5.3 ... multiple eligible analyses of the data?				non-adherence to their assigned intervention by trial participants
PY	Non-commercial trial registry record (e.g. ClinicalTrials.gov record)	Towards null		PN		Some concerns	2.4 [If applicable:] Were there failures in implementing the intervention that could have affected the outcome?	2.4 If Y/PY to 2.3: Were these deviations likely to have affected the outcome?		3.4 If Y/PY/NI to 3.3: Is it likely that missingness in the outcome depended on its true value?		4.4 If Y/PY/NI to 4.3: Could assessment of the outcome have been influenced by knowledge of intervention received?
PN	Company-owned trial registry record (e.g. GSK Clinical Study Register record)	Away from null		N			2.5 [If applicable:] Was there non-adherence to the assigned intervention regimen that could have affected participants’ outcomes?	2.5. If Y/PY/NI to 2.4: Were these deviations from intended intervention balanced between groups?				4.5 If Y/PY/NI to 4.4: Is it likely that assessment of the outcome was influenced by knowledge of intervention received?
N	“Grey literature” (e.g. unpublished thesis)	Unpredictable		NI			2.6 If N/PN/NI to 2.3, or Y/PY/NI to 2.4 or 2.5: Was an appropriate analysis used to estimate the effect of adhering to the intervention?	2.6 Was an appropriate analysis used to estimate the effect of assignment to intervention?
NI	Conference abstract(s) about the trial							2.7 If N/PN/NI to 2.6: Was there potential for a substantial impact (on the result) of the failure to analyse participants in the group to which they were randomized?
	Regulatory document (e.g. Clinical Study Report, Drug Approval Package)
	Research ethics application
	Grant database summary (e.g. NIH RePORTER, Research Councils UK Gateway to Research)
	Personal communication with trialist
	Personal communication with the sponsor
