# Supplementary material for: Meta-Analysis of Collaborative Inhibition Moderation by Gender, Membership, Culture, and Memory Monitoring
Source: Behav Sci (Basel). 2024 Aug 31;14(9):763. doi: 10.3390/bs14090763 (PMC11428894; doi:10.3390/bs14090763)
Supplement: Supplementary file 1 [file behavsci-14-00763-s001.zip › addtitonal file/addtitonal file1.xls]

## Sheet: Sheet1
Table1 Basic information for inclusion in the meta-analysis
study name	year of publication	subgroup	number of nominal group	number of collaborative group	d	collaborative pair	relationship	meta-memory?	culture
Abel,2017,E1	2017		30	30	0.72			no	west culture
Abel,2017,E2	2017		32	32	0.8			no	west culture
Andersson,2001,E1	2001	First-grade、Friends	12	12	0.849096		friend	no	west culture
Andersson,2001,E1	2001	First-grade Unilateral	12	12	0.604005		acquaintance	no	west culture
Andersson,2001,E1	2001	First-grade、Non-friends	12	12	1.26783		stranger	no	west culture
Andersson,2001,E1	2001	Ninth-grade、Friends	12	12	-0.161061		friend	no	west culture
Andersson,2001,E2	2001	Spatial memory	36	36	0.414599	same-sex		no	west culture
Andersson,2001,E2	2001	Verbal memory	36	36	0.638538	same-sex		no	west culture
Barber,2015,E1	2015		18	18	1.11791		stranger	no	west culture
Barber,2015,E2	2015		18	18	0.980581		stranger	no	west culture
Barber,2011a.E2	2011	Control participants	16	16	0.810998		stranger	no	west culture
Barber,2011a.E3	2011	Depleted participants	16	16	0.895533		stranger	no	west culture
Barber,2010,E1	2010	encode dyadically	24	48	0.15		stranger	no	west culture
Barber,2010,E1	2010	encode alone	24	24	0		stranger	no	west culture
Barber,2011b	2011		50	50	0.661		stranger	no	west culture
Barber,2012	2012		30	30	1.172		stranger	no	west culture
Barber,2017.E1	2017	Younger	31	33	0.831			no	west culture
Barber,2017.E1	2017	older	28	29	0.783			no	west culture
Basden&Thomas,1997，E1	1997		29	30	0.832			no	west culture
Basden&Thomas,1997，E2	1997	Uncued	15	16	2.016			no	west culture
Basden,1997,E2	1997	Cued	15	17	0.444			no	west culture
Basden,1997,E3	1997	whole-list	20	21	0.511			no	west culture
Basden,1997,E3	1997	part-list	21	22	1.192			no	west culture
Basden,1997,E4	1997	whole-list	11	11	0.802			no	west culture
Basden,1997,E4	1997	part-list	12	13	0.447			no	west culture
Basden,1998，E1	1998		21	24	0.817			no	west culture
Basden,1998，E2	1998		32	33	0.252			no	west culture
Basden，2000	2000		20	20	0.83			no	west culture
Blumen，2008	2008	III vs CII	16	16	1.375			no	west culture
Blumen，2008	2008	ICI vs CCI	16	16	1.407			no	west culture
Blumen,2011	2011		20	20	0.966			no	west culture
Choi,2014	2014		18	18	1.963			no	west culture
Congleton,2011	2011	repeated retrieval	24	24	0.182			no	west culture
Congleton,2011	2011	repeateded study	24	24	1.299			no	west culture
Congleton,2014	2014		12	12	0.93			no	west culture
Dahlström,2011	2011		18	18	1.243			no	west culture
Finlay,2000,E1	2000		12	12	1.507			no	west culture
Finlay,2000,E3	2000		15	15	0.927			no	west culture
Freuen,2008	2008		12	12	1.992			no	west culture
Garcia-Marques,2012,E2	2011		21	22	0.84			no	west culture
Garrido,2012,E2	2012		12	12	1.625			no	west culture
Greeley.2022.E1	2022		16	16	-0.0643493			no	west culture
Greeley.2022.E2	2022		15	15	0.800637			no	west culture
Harris,2011	2011		6	6	-0.346045	opposite-sex	couple	no	west culture
Harris,2012,E1	2012	shared encoding	20	23	0.281227			no	west culture
Harris,2012,E1	2012	Unshared encoding	20	23	1.70959			no	west culture
Harris,2012,E2	2012	Unshared encoding	20	20	0		acquaintance	no	west culture
Harris,2012,E2	2012	shared encoding	20	20	1.3224		acquaintance	no	west culture
Henkel,2011	2011	Young adults	16	16	0.276			no	west culture
Henkel,2011	2011	older adults	16	16	0.276			no	west culture
Hyman，2013,E1	2013		35	32	0.72			no	west culture
Hyman，2013,E2	2013		54	55	0.71			no	west culture
Hyman，2013,E3	2013		48	41	0.02			no	west culture
Andersson,1997.E1	1997	self-generate cues	16	16	0.0993714			no	west culture
Andersson,1997.E2	1997	cues produced by others	16	16	0.811876			no	west culture
Andersson,2001,E1	2001	Ninth-grade Unilateral	12	12	0.48011		acquaintance	no	west culture
Andersson,2001,E1	2001	Ninth-grade、Non-friends	12	12	0.591764		stranger	no	west culture
Kelley,2012	2012		24	32	0.936			no	west culture
Kelley,2014,E1	2014		36	36	0.7			no	west culture
Kelley,2014,E2	2014		30	36	0.85			no	west culture
Kelley,2014,E3	2014		28	20	0.53			no	west culture
Saraiva,2023,E1	2023	free recall	38	38	1.10432			no	west culture
Saraiva,2023,E2	2023	serial recall	38	38	0.498729			no	west culture
Saraiva,2023,E2	2023	free recall	38	38	0.00471385			no	west culture
Magda Saraiva,2023,E2	2023	serial recall	38	38	0.23829			no	west culture
Maswood，2022,E1	2022	Free-for-all	12	12	1.04934			no	west culture
Maswood，2022,E1	2022	Turn-taking	12	12	0.821995			no	west culture
Meade&Roediger,2009.E1	2009		20	20	1.1662			no	west culture
Meade&Roediger,2009.E2	2009		20	19	0.894			no	west culture
Meade,2009	2009	Experts	8	8	-0.965715			no	west culture
Meade,2009	2009	Novices	8	8	0.657596			no	west culture
Meade,2009	2009	Non-pilots	8	8	0.463241			no	west culture
Nie&Guo,2023,E1	2023		26	26	2.348			no	east culture
Nie&Ke,2023,E1	2023		20	20	1.12757			no	east culture
Nie,2019	2019		20	20	0.979			no	east culture
Nie,2023,E1	2023		16	16	1.759		stranger	no	east culture
Peker,2009	2009		14	15	4.71187			no	west culture
Pereira-Pasarin&Rajaram,2011,E2	2011	full attention	16	16	0.354			no	west culture
Pereira-Pasarin&Rajaram,2011,E2	2011	divided attention	16	16	1.538			no	west culture
Rajaram,2007，E1	2007	single presentation	16	16	1.061			no	west culture
Rajaram,2007，E2	2007	repeated presentation	16	16	0.629			no	west culture
Reysen,2011,E1	2011		20	20	0.91			no	west culture
Reysen,2011,E2	2011		16	16	0.993			no	west culture
Reysen,2011,E3	2011		20	20	0.914			no	west culture
Ross，2004	2004		30	29	0.819017	opposite-sex	couple	no	west culture
Ross，2008	2008		31	33	0.555693	opposite-sex	couple	no	west culture
Takahashi,2007,E1	2007		33	33	-0.199007	same-sex	acquaintance	no	east culture
Takahashi,2007,E2	2007		22	22	0.620174	same-sex	acquaintance	no	east culture
Takahashi,2007,E3	2007		20	20	1.40329	same-sex	stranger	no	east culture
Takahashi.2004,E1	2004		10	10	0.953439	same-sex		no	east culture
Takahashi.2004,E2	2004		9	9	-0.982102	same-sex		no	east culture
Thorley,2007	2007		12	12	1.6			no	west culture
Thorley,2018	2018	free call	20	20	1.22884		acquaintance	no	west culture
Thorley,2018	2018	CCR	20	20	0.625287		acquaintance	no	west culture
Weigold,2014	2014		19	19	1.765			no	east culture
Weldon,2000,E1	2000		29	30	0.71			no	west culture
Weldon,2000,E2	2000		10	10	1.13995			no	west culture
Weldon,2000,E3	2000		15	15	0.883452			no	west culture
Weldon,2000,E4	2000		20	20	0.619			no	west culture
Weldon,2000,E5	2000		12	13	0.888889	same-sex		no	west culture
Wessel,2015,E1	2015		18	19	0.045696	same-sex	stranger	no	west culture
Whillock,2020,E1	2020	Young young	12	12	0.888889			no	west culture
Whillock,2020,E1	2020	Old old	12	12	0.931266			no	west culture
Wright,2004	2004	see	20	20	0.206			no	west culture
Wright,2004	2004	no see	20	20	1.094			no	west culture
Zhang&Zhang,2017	2017		20	21	0.647997			no	east culture
Zhang,2017,E1	2017		12	16	1.219		stranger	no	east culture
Zhang,2017,E2	2017		10	32	1.041			no	east culture
Zhang，2020，E1	2020		8	8	0.894427	same-sex		no	east culture
Zhang，2020，E2	2020		8	8	0.58722	same-sex		no	east culture
Zhang，2020，E3	2020		8	8	1.20702	same-sex		no	east culture
Zhang,2023	2023	Intimate couples-Older adults	15	15	-1.13082	opposite-sex	couple	no	east culture
Zhang,2023	2023	Intimate couples-Younger adults	15	15	0.16169	opposite-sex	couple	no	east culture
Zhang,2023	2023	Opposite-sex strangers-Older adults	15	15	0	opposite-sex	stranger	no	east culture
Zhang,2023	2023	Opposite-sex strangers-Younger adults	15	15	0	opposite-sex	stranger	no	east culture
Chen guo，2012，E1	2012		32	32	0.554234			no	east culture
Chen guo，2012，E2	2012		16	16	1.83702		stranger	no	east culture
Chen guo，2012，E4	2012	eighth grade	16	16	0.88094	same-sex	stranger	no	east culture
Chen guo，2012，E4	2012	Younger	16	16	1.2359	same-sex	stranger	no	east culture
Chen guo，2012，E4	2012	second grade	16	16	0.748975	same-sex	stranger	no	east culture
Chen guo，2012，E4	2012	high two	16	16	1.31584	same-sex	stranger	no	east culture
Chen guo，2012，E4	2012	fifth grade	16	16	0.856975	same-sex	stranger	no	east culture
Deng can，2021，E1	2021		20	20	0.273			no	east culture
Deng can，2021，E2	2021		20	20	0.001			no	east culture
Guo bing yan,2019,E1	2019		26	26	0.96962		stranger	no	east culture
Guo bing yan,2019,E2	2019		26	26	0.96962		stranger	no	east culture
Jiang zi rui,2023,E1	2023	high one	50	25	1.05548		stranger	yes	east culture
Jiang zi rui,2023,E1	2023	high two	51	23	0.73719		acquaintance	yes	east culture
Jiang zi rui,2023,E1	2023	high three	51	25	-0.072486		acquaintance	yes	east culture
Ke chun chun，2017，E1	2017		20	20	0.64017		stranger	no	east culture
Ke chun chun，2017，E2	2017		20	20	0.85747		stranger	no	east culture
Ke chun chun、Nie ai qing，2017，E1	2017		16	16	0.722052		stranger	no	east culture
Ke chun chun、Nie ai qing，2017，E2	2017		16	16	0.722052		stranger	no	east culture
Li meng meng,2022,E1	2022		24	24	1.375		stranger	no	east culture
Li meng meng,2022,E2	2022		21	22	0.536		stranger	no	east culture
Li ming min，2019，E1a	2019		40	40	-0.0542186		acquaintance	no	east culture
Li ming min，2019，E1b	2019		40	40	0.351191		stranger	no	east culture
Li ming min，2019，E2	2019		28	28	0.146849			no	east culture
Li ming min，2019，E3	2019	9 years old	40	40	-0.448019			no	east culture
Li ming min，2019，E3	2019	11 years old	40	40	0.135992	same-sex		no	east culture
Li ming min，2019，E3	2019	13 years old	40	40	-0.283994	same-sex		no	east culture
Li nan，2018.E1	2018		40	30	0.176	same-sex	stranger	no	east culture
Li nan，2018.E2	2018		30	30	0.643	same-sex	acquaintance	no	east culture
Li nan，2018.E3	2018		40	30	0.495	same-sex	acquaintance	no	east culture
Li nan，2018.E4	2018	third grade	32	32	0.468	same-sex	acquaintance	no	east culture
Li nan，2018.E4	2018	fifth grade	34	34	0.85	same-sex	acquaintance	no	east culture
Li nan，2018.E4	2018	eighth grade	34	34	0.875	same-sex	acquaintance	no	east culture
Li nan，2018.E5	2018		91	89	0.145	same-sex	acquaintance	yes	east culture
Liu shu xiang,2023,E1	2023		64	64	-0.201323		acquaintance	yes	east culture
Liu shu xiang,2023,E3	2023	third grade	66	66	0.0568381		acquaintance	yes	east culture
Liu shu xiang,2023,E3	2023	fifth grade	66	66	0.326144		acquaintance	yes	east culture
Liu shu xiang,2023,E3	2023	seventh grade	66	66	0.101796		acquaintance	yes	east culture
Liu si，2016,E1	2016		20	20	0.001			no	east culture
Liu si，2016,E2	2016		20	20	0.001			no	east culture
Liu xi ping，2014,E1	2014	identical organization	20	20	0.481	same-sex	stranger	no	east culture
Liu xi ping，2014,E1	2014	divergent organization	20	20	1.533	same-sex	stranger	no	east culture
Liu xi ping，2014，E2	2014		24	24	1.015	same-sex	stranger	no	east culture
Liu xi ping，2014，E3	2014		18	18	1.2	same-sex	stranger	no	east culture
Tang liang，2021，E1	2021		44	44	-0.423829			no	east culture
Tang liang，2021，E2	2021		44	44	-0.423829			no	east culture
Tang wei hai，2013，E1	2013	4 years old	40	40	2.26421	same-sex	stranger	no	east culture
Tang wei hai，2013，E1	2013	5 years old	40	40	0.569941	same-sex	stranger	no	east culture
Tang wei hai，2013，E2	2013	identical organization	20	20	-0.714286	same-sex	stranger	no	east culture
Tang wei hai，2013，E2	2013	divergent organization	20	20	1.96116	same-sex	stranger	no	east culture
Tang wei hai,2017,E1	2017		18	18	1.025	same-sex		no	east culture
Tang wei hai,2017,E2	2017	same order	15	15	0.953162	same-sex		no	east culture
Tang wei hai,2017,E2	2017	different order	15	15	-0.476581	same-sex		no	east culture
Wamg congcong，2016,E1	2016		30	30	0			no	east culture
Wamg congcong，2016,E2	2016		30	30	0.705			no	east culture
Yin ji li,2020,E1	2020		30	30	0.631	same-sex	friend	no	east culture
Yin ji li,2020,E2	2020		60	60	0.724	same-sex	friend	no	east culture
Zhang huan,2015，E1	2015		32	32	0.554234	same-sex	stranger	no	east culture
Zhang huan，2021,E1	2021	young couple	10	10	-0.121268	opposite-sex	couple	no	east culture
Zhang huan，2021,E1	2021	old couple	10	10	-0.948683	opposite-sex	couple	no	east culture
Zhang huan，2021,E1	2021	young strangers	10	10	-0.463241	opposite-sex	stranger	no	east culture
Zhang huan，2021,E1	2021	old strangers	10	10	0.875	opposite-sex	stranger	no	east culture
Zhang huan，2021,E2	2021	young couple	15	15	-1.13082	opposite-sex	couple	no	east culture
Zhang huan，2021,E2	2021	old couple	15	15	0	opposite-sex	couple	no	east culture
Zhang huan，2021,E2	2021	young strangers	15	15	-0.413547	opposite-sex	stranger	no	east culture
Zhang huan，2021,E2	2021	old strangers	15	15	0	opposite-sex	stranger	no	east culture
Zhang sheng nan，2017，E1	2017		24	23	0.0549494		friend	yes	east culture
Zhang sheng nan，2017，E3	2017	third grade	20	20	0.415881		friend	yes	east culture
Zhang sheng nan，2017，E3	2017	fifth grade	19	19	-0.628842		friend	yes	east culture
Zhang sheng nan，2017，E3	2017	seventh grade	21	21	-0.429341		friend	yes	east culture
